# Supplementary material for: Biphenyl Ether Analogs Containing Pomalidomide as Small-Molecule Inhibitors of the Programmed Cell Death-1/Programmed Cell Death-Ligand 1 Interaction
Source: Molecules. 2022 May 27;27(11):3454. doi: 10.3390/molecules27113454 (PMC9181982; doi:10.3390/molecules27113454)
Supplement: Supplementary file 1 [file molecules-27-03454-s001.zip]

Archive with 1 entries (1 files):
- molecules-1706384-supplementary.pdf
